# Supplementary material for: G-Box Factors 14-3-3 Proteins Negatively Regulate Cucumber Mosaic Virus Infection Tolerance in Arabidopsis
Source: Plants (Basel). 2025 Oct 13;14(20):3147. doi: 10.3390/plants14203147 (PMC12567101; doi:10.3390/plants14203147)
Supplement: Supplementary file 1 [file plants-14-03147-s001.zip]

Archive with 1 entries (1 files):
- plants-3848331-supplementary.pdf
